# Supplementary material for: Genome assembly and resequencing shed light on evolution, population selection, and sex identification in Vernicia montana
Source: Hortic Res. 2024 May 18;11(7):uhae141. doi: 10.1093/hr/uhae141 (PMC11233859; doi:10.1093/hr/uhae141)
Supplement: Web_Material_uhae141 [file web_material_uhae141.zip]

Archive with 2 entries (2 files):
- Supplementary_figures.docx
- Supplementary_tables.xlsx
