# Supplementary material for: Genome assembly and resequencing shed light on evolution, population selection, and sex identification in Vernicia montana
Source: Hortic Res. 2024 May 18;11(7):uhae141. doi: 10.1093/hr/uhae141 (PMC11233859; doi:10.1093/hr/uhae141)
Supplement: Web_Material_uhae141 [file web_material_uhae141.zip › Supplementary_tables.xlsx]

## Sheet: S1
Table S1 Statistics of sequencing polymerase reads of the Vernicia montana genome.
Sample ID	Polymerase read bases (bp)	Polymerase read number	Average polymerase read length (bp)	Polymerase read N50 (bp)
QNTX 1	10100417327	796984	12673	23250
QNTX 2	12643254109	846314	14939	27250
QNTX 3	11691126838	866311	13495	25250
QNTX 4	13454606120	887507	15160	28750
QNTX 5	13124576325	857524	15305	29250
QNTX 6	11960031077	857928	13941	26250
QNTX 7	12464257754	855298	14573	28250
QNTX 8	10262099041	479910	21383	32026
QNTX 9	12514445068	640009	19554	30068
QNTX 10	12431511192	620843	20024	30771

## Sheet: S2
Table S2 Statistics of sequencing subreads of the V. montana genome.
Sample ID	Total bases (bp)	Subread number	Average subread length (bp)	Subread length N50 (bp)
QNTX 1	10078060126	1248622	8071	-
QNTX 2	12613394731	1473546	8560	-
QNTX 3	11663113759	1446682	8062	-
QNTX 4	13419857686	1621623	8276	-
QNTX 5	13089183910	1601932	8171	-
QNTX 6	11929276108	1484872	8034	-
QNTX 7	12431560534	1541031	8067	-
QNTX 8	10257458917	581905	17627	25725
QNTX 9	12508833014	763559	16382	24520
QNTX 10	12425831897	746394	16648	24849

## Sheet: S3
Table S3 BUSCO assessment of genome assembly completeness of the V. montana genome.
Genome BUSCO	Number	Percentage
Complete BUSCOs	1569	0.972
Complete and single-copy BUSCOs (S)	1479	0.916
Complete and duplicated BUSCOs (D)	90	0.056
Fragmented BUSCOs (F)	14	0.009
Missing BUSCOs (M)	31	0.019
Total BUSCO groups searched	1614	1

## Sheet: S4
Table S4 BUSCO assessment of gene annotation completeness of the V. montana genome.
Genome BUSCO	Number	Percentage
Complete BUSCOs	1521	0.943
Complete and single-copy BUSCOs (S)	1412	0.875
Complete and duplicated BUSCOs (D)	109	0.068
Fragmented BUSCOs (F)	37	0.023
Missing BUSCOs (M)	56	0.034
Total BUSCO groups searched	1614	1

## Sheet: S5
Table S5 Statistics of functional annotation of protein-coding genes.
Classfication		Gene Num	Percent(%)
Total		28781	100
Annotated	InterPro	21121	73.39
	GO	14586	50.68
	KEGG_ALL	26186	90.98
	KEGG_KO	9407	32.68
	Swissprot	19254	66.9
	TrEMBL	26359	91.58
	NR	26510	92.11
Total annotated		26547	92.24
Unannotated		2234	7.76

## Sheet: S6
Table S6 Repeat annotation of the V. montana genome.
Classification	Num	Length (bp)	% of repeats	% of genome
Class I: Retroelement	1187625	855813022	0.8467	0.6654
LTR Retrotransposon	1182931	853215671	0.8441	0.6634
Ty1-Copia	200767	137331336	0.1359	0.1068
Ty3-Gypsy	575258	520158930	0.5146	0.4044
unknown	406906	195725405	0.1936	0.1522
Non-LTR retrotransposon	4694	2597351	0.0026	0.002
LINE	4337	2472425	0.0024	0.0019
Unknown	357	124926	0.0001	0.0001
Class II: DNA transposon	290343	97563677	0.0965	0.0758
TIR	206957	69900035	0.0692	0.0543
CATCA	29148	12749348	0.0126	0.0099
Mutator	117108	37867552	0.0375	0.0294
PIF Harbinger	11157	3575440	0.0035	0.0028
Tc1/Mariner	2406	567714	0.0006	0.0004
hAT	47138	15139981	0.015	0.0118
nonTIR	83386	27663642	0.0274	0.0215
Helitron	83386	27663642	0.0274	0.0215
Unknown	199730	57408752	0.0568	0.0446
Total	1677698	1010785451	1	0.7858

## Sheet: S7
Table S7 Statistics of non-coding RNAs in the V. montana genome.
Type		Copy	Average length(bp)	Total length(bp)	% of genome
miRNA		105	123.8	12999	0.00101031
tRNA		807	74.7038	60286	0.00468556
rRNA	rRNA	2828	731.521	2068740	0.160787
	18S	345	1724.5	594953	0.046241
	28S	356	3434.83	1222800	0.0950386
	5.8S	327	152.92	50005	0.0038865
	5S	1800	111.657	200982	0.0156208
	8S	0	0	0	0

## Sheet: S8
Table S8 The proportions of transposable elements among the genome of V. montana, V. fordii, J. curcas, H. brasiliensis, M. esculenta, and R. communis.
Type	Vernicia montana		Vernicia fordii		Jatropha curcas		Hevea brasiliensis		Manihot esculenta		Ricinus communis
	Length	% of genome	Length	% of genome	Length	% of genome	Length	% of genome	Length	% of genome	Length	% of genome
DNA	97.56	7.58478	110.2	9.09669	16.82	5.28051	21.47	1.45865	13.58	2.33221	9.18	2.61822
LTR/Gypsy	520.16	40.4397	473.07	39.0505	29.92	9.39315	585.69	39.7912	185.81	31.9108	67.18	19.1603
LTR/Copia	137.33	10.6767	139.73	11.5343	18.05	5.66666	187.34	12.7277	28.34	4.86707	15.73	4.48634
LTR/Others	195.73	15.217	184.47	15.2275	10.62	3.33407	196.69	13.3629	17.16	2.94704	41.5	11.8362
Other	60	4.66469	49.5	4.08608	55.63	17.4646	29.22	1.98518	57.52	9.87841	51.36	14.6483
Remain	275.44	21.414	254.46	21.0049	187.49	58.861	451.5	30.6744	279.87	48.0645	165.67	47.2506
Genome size	1286.26	100	1211.43	100	318.53	100	1471.91	100	582.28	100	350.62	100

## Sheet: S9
Table S9 Statistics of intact LTR-RTs in the V. montana genome.
Family Name	Family Number	Super Family	Lingage	Intact Copy Number	Average Length	Average LTR Length	Total Length	Percentage
TEL1	1	Copia	Angela	1793	10273	2299	18419581	12.37
TEL2	1	Copia	SIRE	864	9454	1107	8168789	5.49
TEL3	1	Gypsy	Athila	445	9968	1301	4436124	2.98
TEL4	1	Gypsy	Tekay	419	11585	2771	4854435	3.26
TEL5	1	Gypsy	unknown	346	6063	1463	2097973	1.41
TEL6	1	Copia	unknown	276	10238	2313	2825930	1.9
TEL7	1	Gypsy	Tekay	253	9004	1891	2278090	1.53
TEL8	1	Gypsy	Tekay	229	11486	2658	2630443	1.77
TEL9	1	Copia	Bianca	225	5179	267	1165358	0.78
TEL10	1	Gypsy	Tekay	213	8783	1919	1870986	1.26
TEL11	1	Copia	SIRE	209	6127	1410	1280658	0.86
TEL12	1	Gypsy	Ogre	196	12505	1978	2451105	1.65
TEL13	1	Gypsy	Retand	196	10319	465	2022642	1.36
TEL14	1	Gypsy	Athila	186	11602	1226	2158107	1.45
TEL15	1	Copia	Tork	176	5584	542	982904	0.66
TEL16	1	Gypsy	Tekay	165	9568	2188	1578804	1.06
TEL17	1	Gypsy	Tekay	159	11548	2749	1836272	1.23
TEL18	1	Gypsy	Ogre	147	13204	2056	1941074	1.3
TEL19	1	Gypsy	unknown	147	3630	396	533727	0.36
TEL20	1	Copia	Tork	135	5496	507	741988	0.5
TEL21	1	Gypsy	Tekay	134	12475	3319	1671672	1.12
TEL22	1	Gypsy	Tekay	110	12605	3258	1386622	0.93
TEL23	1	Gypsy	CRM	104	3425	638	356200	0.24
TEL24	1	Copia	Ikeros	96	6664	468	639824	0.43
TEL25	1	Gypsy	Tekay	90	11586	2711	1042787	0.7
TEL26	1	Gypsy	unknown	89	10328	2312	919226	0.62
TEL27	1	Copia	Bianca	89	5692	252	506608	0.34
TEL28	1	Copia	Ale	88	4775	215	420242	0.28
TEL29	1	Gypsy	Ogre	86	9819	1521	844457	0.57
TEL30	1	Gypsy	Retand	80	8278	363	662289	0.44
TEL31	1	Gypsy	unknown	79	6168	1520	487303	0.33
TEL32	1	Gypsy	Tekay	74	12513	3347	926019	0.62
TEL33	1	Gypsy	Tekay	73	8287	3104	604975	0.41
TEL34	1	Gypsy	Ogre	73	11531	1507	841788	0.57
TEL35	1	Gypsy	Tekay	72	12564	3371	904640	0.61
TEL36	1	Gypsy	Tekay	63	12524	3207	789026	0.53
TEL37	1	Gypsy	Tekay	61	11690	2664	713125	0.48
TEL38	1	Gypsy	Tekay	60	12575	3395	754508	0.51
TEL39	1	Gypsy	Ogre	59	13363	2166	788468	0.53
TEL40	1	Gypsy	Tekay	57	11157	2631	635950	0.43
TEL41	1	Gypsy	Tekay	57	9480	2202	540396	0.36
TEL42	1	Gypsy	unknown	57	6130	1658	349433	0.23
TEL43	1	Gypsy	Tekay	56	12494	3250	699666	0.47
TEL44	1	Gypsy	Rei-	55	2242	329	123332	0.08
TEL45	1	Gypsy	Tekay	54	11746	2823	634316	0.43
TEL46	1	Gypsy	Ogre	54	13327	2221	719710	0.48
TEL47	1	Gypsy	CRM	45	7546	730	339596	0.23
TEL48	1	Gypsy	Tekay	44	9741	2255	428646	0.29
TEL49	1	Copia	Bianca	43	6207	238	266925	0.18
TEL50	1	Gypsy	Ogre	42	12697	1850	533299	0.36
TEL51	1	Copia	unknown	42	6133	1552	257616	0.17
TEL52	1	Gypsy	Tekay	41	12480	3273	511705	0.34
TEL53	1	Gypsy	Tekay	36	11499	2746	413969	0.28
TEL54	1	Gypsy	Tekay	36	9705	2075	349396	0.23
TEL55	1	Gypsy	Galadriel	36	5640	528	203072	0.14
TEL56	1	Gypsy	CRM	34	4211	696	143179	0.1
TEL57	1	Copia	Ale	33	5642	239	186214	0.13
TEL58	1	Copia	unknown	32	8202	2469	262478	0.18
TEL59	1	Gypsy	CRM	32	7863	688	251630	0.17
TEL60	1	Gypsy	Tekay	31	12808	3275	397070	0.27
TEL61	1	Copia	Ale	31	4768	174	147836	0.1
TEL62	1	Copia	Angela	30	10190	2258	305709	0.21
TEL63	1	Copia	TAR	30	5863	640	175895	0.12
TEL64	1	Gypsy	unknown	29	6053	1160	175561	0.12
TEL65	1	Gypsy	Tekay	28	11308	2768	316631	0.21
TEL66	1	Copia	Ale	28	5729	229	160423	0.11
TEL67	1	Gypsy	Tekay	27	11267	2727	304226	0.2
TEL68	1	Gypsy	Tekay	26	12448	3226	323667	0.22
TEL69	1	Gypsy	Tekay	26	11529	2820	299779	0.2
TEL70	1	Gypsy	Tekay	26	11270	2813	293030	0.2
TEL71	1	Gypsy	Tekay	26	9595	2171	249488	0.17
TEL72	1	Gypsy	CRM	25	5638	487	140962	0.09
TEL73	1	Unknown	Unknown	25	2209	224	55230	0.04
TEL74	1	Gypsy	Tekay	24	12606	3421	302551	0.2
TEL75	1	Gypsy	Tekay	24	13115	3196	314775	0.21
TEL76	1	Gypsy	CRM	24	7012	938	168307	0.11
TEL77	1	Gypsy	Tekay	23	9706	2089	223245	0.15
TEL78	1	Copia	Ale	23	5325	226	122482	0.08
TEL79	1	Gypsy	Tekay	22	12492	3225	274832	0.18
TEL80	1	Gypsy	Tekay	22	11570	2628	254560	0.17
TEL81	1	Gypsy	Tekay	22	9081	1962	199793	0.13
TEL82	1	Gypsy	CRM	22	7349	856	161694	0.11
TEL83	1	Gypsy	Ogre	21	13282	1754	278925	0.19
TEL84	1	Gypsy	Retand	21	12036	447	252766	0.17
TEL85	1	Gypsy	Tekay	20	12970	3231	259412	0.17
TEL86	1	Gypsy	Tekay	20	12346	3199	246929	0.17
TEL87	1	Gypsy	Tekay	20	11516	2817	230326	0.15
TEL88	1	Copia	unknown	20	8207	2472	164143	0.11
TEL89	1	Copia	unknown	20	6725	1570	134504	0.09
TEL90	1	Copia	Tork	20	4986	459	99734	0.07
TEL91	1	Copia	Ale	20	5789	250	115784	0.08
TEL92	1	Gypsy	Tekay	19	12963	3300	246313	0.17
TEL93	1	Copia	unknown	19	8065	2470	153242	0.1
TEL94	1	Gypsy	Ogre	19	10035	1496	190672	0.13
TEL95	1	Copia	Ale	19	5138	236	97635	0.07
TEL96	1	Gypsy	Galadriel	18	4136	550	74458	0.05
TEL97	1	Gypsy	Tekay	17	11305	2740	192191	0.13
TEL98	1	Gypsy	Tekay	17	10305	2328	175194	0.12
TEL99	1	Copia	SIRE	17	9547	1095	162309	0.11
TEL100	1	Copia	Ale	17	4784	156	81344	0.05
TEL101	1	Gypsy	Tekay	16	9922	2147	158752	0.11
TEL102	1	Gypsy	Ogre	16	9911	1514	158585	0.11
TEL103	1	Gypsy	Ogre	16	10219	1504	163519	0.11
TEL104	1	Gypsy	Retand	16	11298	670	180776	0.12
TEL105	1	Unknown	Unknown	16	1889	433	30231	0.02
TEL106	1	Gypsy	Tekay	15	11492	2756	172389	0.12
TEL107	1	Gypsy	Ogre	15	15524	2139	232874	0.16
TEL108	1	Gypsy	Ogre	15	12711	2105	190679	0.13
TEL109	1	Gypsy	Athila	15	12624	1360	189364	0.13
TEL110	1	Copia	Ale	15	5442	245	81643	0.05
TEL111	1	Gypsy	Tekay	14	10403	2401	145642	0.1
TEL112	1	Gypsy	Ogre	14	12634	1935	176880	0.12
TEL113	1	Copia	unknown	14	5652	1532	79131	0.05
TEL114	1	Gypsy	CRM	14	7903	835	110643	0.07
TEL115	1	Copia	Ale	14	5155	246	72175	0.05
TEL116	1	Copia	Ale	14	5241	233	73377	0.05
TEL117	1	Gypsy	Tekay	13	8473	3226	110151	0.07
TEL118	1	Gypsy	Tekay	13	9821	2217	127680	0.09
TEL119	1	Gypsy	Tekay	13	9338	1920	121399	0.08
TEL120	1	Gypsy	Ogre	13	9059	1544	117773	0.08
TEL121	1	Copia	Tork	13	5479	591	71235	0.05
TEL122	1	Copia	Tork	13	5124	446	66614	0.04
TEL123	1	Gypsy	Retand	13	10813	447	140579	0.09
TEL124	1	Copia	Ale	13	4922	247	63996	0.04
TEL125	1	Copia	Ale	13	4776	203	62098	0.04
TEL126	1	Gypsy	Tekay	12	12062	3271	144755	0.1
TEL127	1	Gypsy	Tekay	12	10474	2338	125699	0.08
TEL128	1	Copia	Tork	12	5120	439	61448	0.04
TEL129	1	Copia	Ale	12	5303	253	63646	0.04
TEL130	1	Copia	Ale	12	4748	185	56981	0.04
TEL131	1	Gypsy	Tekay	11	9270	2117	101971	0.07
TEL132	1	Gypsy	Athila	11	11728	1526	129012	0.09
TEL133	1	Unknown	Unknown	11	2199	227	24199	0.02
TEL134	1	Gypsy	Ogre	10	14923	2302	149238	0.1
TEL135	1	Gypsy	Tekay	10	11251	1939	112513	0.08
TEL136	1	Copia	Angela	10	9191	1630	91915	0.06
TEL137	1	Copia	Ale	10	5205	258	52059	0.03
Low and single copy families	4 616	-	-	5326	9161	1652	48794044	32.76
Total	4 753	-	-	15998	1242146	230413	148914589	100

## Sheet: S10
Table S10 Statistics of subfamily of Ty1-Copia and Ty3-Gypsy LTR-RTs in the V. montana genome.
Copia	Number	Length	% of Copia		Gypsy	Number	Length	% of Gypsy
Ale	828	4418388	9.37		Athila	916	9826405	10.04
Alesia	5	19512	0.04		CRM	399	2406500	2.46
Angela	1920	19697378	41.77		Galadriel	72	406532	0.42
Bianca	354	1822742	3.87		Ogre	1769	21908252	22.39
Ikeros	113	774050	1.64		Reina	100	365017	0.37
Ivana	101	522718	1.11		Retand	417	4162925	4.25
SIRE	1345	11786676	25		Tekay	4599	50250291	51.35
TAR	52	311561	0.66		Mixture	107	1228724	1.26
Tork	627	3385999	7.18		Unknown	1092	7304587	7.46
Mixture	2	17426	0.04
Unknown	604	4394914	9.32
Total	5951	47151364	100			9471	97859233	100

[truncated: 12 more sheets: S11, S12, S13, S14, S15, S16, S17, S18, S19, S20, S21, S22]
